# Supplementary material for: Population Genomic Survey of Hypophthalmichthys molitrix in the Yangtze River Basin: A RAD Sequencing Perspective
Source: Animals (Basel). 2025 Oct 5;15(19):2906. doi: 10.3390/ani15192906 (PMC12524325; doi:10.3390/ani15192906)
Supplement: Supplementary file 1 [file animals-15-02906-s001.zip]

Archive with 8 entries (8 files):
- .DS_Store
- Figure S1.png
- Table S1 QC statistic.xlsx
- Table S2 Mapped statistic.xlsx
- Table S3 Sequencing depth statistic.xlsx
- Table S4 SNP statistic.xlsx
- Table S5 Genetic diversity statistic.xlsx
- Table S6 F-statistics (FST).xlsx
