# Supplementary material for: Population Genomic Survey of Hypophthalmichthys molitrix in the Yangtze River Basin: A RAD Sequencing Perspective
Source: Animals (Basel). 2025 Oct 5;15(19):2906. doi: 10.3390/ani15192906 (PMC12524325; doi:10.3390/ani15192906)
Supplement: Supplementary file 1 [file animals-15-02906-s001.zip › Table S1 QC statistic.xlsx]

## Sheet: Sheet1
Sample	Clean Reads Pairs	Clean base(bp)	Length	Q20(%)	Q30(%)	GC(%)
LCH-10	5626180	1635729654	143;147	98.1	93.8	39.2
LCH-11	6288249	1834165063	144;147	98.2	94.2	39.5
LCH-15	6027257	1745269262	141;147	98	93.9	38.6
LCH-16	3449135	995476749	143;145	98	94.1	39.3
LCH-2	3791151	1106836578	144;147	98	93.8	39.6
LCH-3	4640765	1353878127	144;147	98.1	94.1	39.5
LCH-33	9690891	2823350932	143;147	97.9	93.7	38.8
LCH-34	3712074	1082076591	143;147	97.8	93.5	39.4
LCH-7	5518880	1601615559	142;147	98.1	93.9	39.3
LCH-8	6098331	1777316828	144;147	98.1	94	39.2
LCS-1	3421982	993869019	143;146	97.8	93.4	38.4
LCS-10	4374903	1260687781	142;145	98	94.1	38.8
LCS-11	3589258	1043340746	142;147	98.2	94.3	38.9
LCS-12	3413585	990740829	142;147	97.9	93.6	38.5
LCS-13	3753826	1089554074	143;146	98.1	94.2	39.1
LCS-14	3629258	1044340036	142;145	98	94.2	39.2
LCS-15	3946368	1143922619	143;145	98.1	94.2	38.5
LCS-6	3515406	999772936	141;143	98	93.9	39.1
LCS-7	4057059	1177837432	142;147	98	93.9	38.7
LCS-9	4261046	1233351492	143;146	98.1	94.2	39
LJHK-1	3913041	1133239100	142;147	97.5	92.6	39
LJHK-10	3629551	1047307322	142;146	97.7	93.2	39.3
LJHK-11	3872162	1129171124	144;147	97.4	92.6	38.8
LJHK-12	3885464	1132644211	144;147	97.9	93.5	39
LJHK-13	3538325	1032204505	144;147	97.6	92.9	38.8
LJHK-14	3437867	993405762	141;147	97.7	93.1	38.9
LJHK-15	4000316	1157947079	143;146	97.6	93	39.9
LJHK-4	3712180	1075542710	142;147	97.5	92.7	39.1
LJHK-8	4274563	1224998238	141;145	97.8	93.4	39.3
LJHK-9	3443202	996477034	141;147	97.8	93.4	39.1
LJJ-11	4767487	1373403633	141;146	98.5	95.6	37.4
LJJ-12	3666271	1054622621	142;144	98.5	95.5	38.5
LJJ-13	4084527	1158760494	140;142	98.5	95.4	39.3
LJJ-14	9228561	2664304511	141;147	98.2	94.2	39.1
LJJ-15	4362622	1269076679	142;148	98	93.7	38.8
LJJ-16	3656668	1058696158	142;146	97.9	93.6	39.2
LJJ-19	4623785	1334526294	141;147	98.4	94.9	40.2
LJJ-20	5909227	1725588626	144;147	98.3	94.6	39.8
LJJ-21	4609757	1329317801	143;144	98.8	96.1	38.9
LJJ-23	4534524	1278877884	140;141	98.4	95.2	39.8
LJjin-10	3406658	980642224	141;146	97.8	93.6	38.3
LJjin-12	3833634	1116572959	143;147	97.6	92.9	37.8
LJjin-15	3395743	988096575	143;147	97.6	92.9	38.5
LJjin-16	4628335	1336236599	143;145	98.1	94.3	38.4
LJjin-17	4871643	1413312828	142;147	97.6	92.9	38
LJjin-18	11438418	3323067470	142;147	98.1	94	40.1
LJjin-19	4102648	1189713958	142;147	97.4	92.6	38.8
LJjin-20	5833251	1692910480	142;147	97.6	92.9	38.4
LJjin-4	3431335	997941150	143;147	98	93.8	39.8
LJjin-6	3663876	1048657476	141;144	98	94.1	39.7
LJZ-1	3784404	1093856039	143;145	98	94	39
LJZ-13	3526929	1025591801	144;146	97.8	93.5	39.7
LJZ-15	3432475	991174782	141;147	97.9	93.7	40.2
LJZ-16	3519696	1021473939	143;146	97.7	93.3	39.6
LJZ-18	3946095	1146048278	143;146	97.9	93.7	39.3
LJZ-20	3846592	1112838815	143;145	98.1	94.2	39.7
LJZ-23	3863436	1122991908	142;147	98.1	94.1	38.8
LJZ-25	3485938	1011567555	142;147	98	93.9	38.8
LJZ-28	3414900	990194939	142;147	97.8	93.6	39.5
LRCYZ-12	4497403	1300688546	144;144	98.1	94.3	39.5
LRCYZ-13	3532493	1022287010	142;147	97.6	93.1	39.1
LRCYZ-15	6775793	1947438275	143;144	98.3	94.8	39
LRCYZ-17	4652776	1339617845	142;145	98.1	94.3	38.5
LRCYZ-20	3587636	1044721256	143;147	97.6	92.9	38.7
LRCYZ-21	4729871	1365092809	142;145	98.1	94.1	39
LRCYZ-22	3480091	1014348316	143;147	97.7	93.1	38.6
LRCYZ-24	11568874	3357132307	142;147	97.6	92.8	38.6
LRCYZ-25	4780773	1385986146	142;147	97.4	92.5	38.7
LRCYZ-5	5296481	1544736235	144;147	98.1	94	40.1
LSSYZ-10	5305595	1547297568	143;147	98.1	94.2	39.7
LSSYZ-12	4650420	1349991612	142;147	97.7	93.1	38.4
LSSYZ-13	6789840	1984376519	144;147	97.7	93	38.4
LSSYZ-19	3811003	1111866757	143;147	98.2	94.5	39.5
LSSYZ-2	3403046	985970563	142;147	97.5	92.7	38.4
LSSYZ-21	4180276	1209801105	143;146	98.1	94.3	40
LSSYZ-22	4011900	1164257120	142;147	97.7	93.1	38.4
LSSYZ-3	5145702	1482254009	142;145	98.1	94.2	38.4
LSSYZ-5	4678636	1350552962	142;145	98	94	39.9
LSSYZ-9	3368248	968223061	141;145	98.2	94.4	40.2
LTH-12	4984361	1445904566	142;147	97.6	92.9	39.1
LTH-17	3657246	895113905	122;122	97.8	93.9	41.7
LTH2-1	6024850	1735627279	143;144	97.9	93.8	39.1
LTH2-2	4408887	1286147824	144;147	97.2	92	39.1
LTH2-3	4532632	1309660904	141;147	97.3	92.3	39.2
LTH2-4	4879894	1418250920	143;147	97.1	91.9	38.8
LTH-5	4097132	1188739592	142;147	97.9	93.5	39.8
LTPH-17	3610413	1043533801	143;145	97.8	93.6	39.2
LTPH-20	4205310	847816856	102;98	96.9	92	44.1
LTPH-24	3951006	1126873654	140;144	98	94	39.7
LTPH-26	11669946	3397970434	143;147	97.6	93	38.2
LTPH-27	3373652	977980807	143;146	97.4	92.8	39.8
LTPH-28	6679331	1938524333	142;147	97.7	93.1	38.4
LTPH-29	3548373	1026450537	141;147	97.7	93	38.4
LTPH-9	3640170	1039743055	141;144	98	94	42.1
LWH-003	3620829	939046564	130;128	98.3	95	39.8
LWH-113	3389175	979616629	143;145	98	93.9	38.9
LWH-121	3573706	1029789277	142;145	98.1	94.2	39
LWH-122	5063329	1474241562	143;147	97.6	92.9	38.3
LWH-144	3602453	1050065633	144;147	97.7	93.1	38.7
LWH-145	3738291	1058686493	140;142	97.9	93.9	39.6
LWH-146	3528158	1007646020	141;144	97.8	93.6	39.7
LWH-147	4813150	1402860097	143;147	97.7	93.2	38.9
LWH-24	8915887	2588249887	142;147	97.7	93	38.1
LWH-7	4024676	1154711932	141;145	98	94	39.2
LWZ-1	4640075	1336327877	141;146	97.8	93.5	38.3
LWZ-12	4346300	1260275892	143;146	97.8	93.4	38.4
LWZ-13	4355074	1264708349	142;147	97.7	93.1	38.9
LWZ-14	4841510	1406349244	142;147	97.7	93.1	38.2
LWZ-15	5318662	1543651800	142;147	97.5	92.7	38.3
LWZ-16	8621317	2503928385	142;147	97.6	93	38.5
LWZ-2	4334456	1261273872	143;147	97.6	92.9	38
LWZ-24	3792610	1088000705	141;145	98.4	94.9	39.2
LWZ-25	3872353	1132307112	144;147	97.6	93	38.2
LWZ-4	4958015	1443343584	143;147	97.7	93.1	38.1
LXZX-1	3431974	997474444	143;147	97.5	92.7	38.7
LXZX-10	3806574	1104652484	142;147	97.6	93	38.5
LXZX-12	3840859	1110417163	142;146	97.6	93.1	38.6
LXZX-13	3380411	987098168	144;147	97.5	92.7	38.3
LXZX-14	3467761	1006694934	144;146	97.8	93.5	38.2
LXZX-15	3415818	997351897	144;147	97.5	92.7	38.2
LXZX-2	3872539	1126755272	143;147	97.7	93	38.4
LXZX-3	3506552	1017353829	142;147	97.7	93.1	38.4
LXZX-4	3398296	979619854	141;146	97.4	92.7	38.8
LXZX-6	3824717	1103538857	142;146	97.6	93	38.5
LYZ-10	3605336	1041111566	143;145	98	94	38.9
LYZ-13	3373010	973218531	142;145	97.8	93.8	38.6
LYZ-16	3401483	985217198	142;147	97.8	93.5	38.9
LYZ-18	4013129	1159784748	142;146	97.8	93.5	38.6
LYZ-20	3658106	1044121713	141;143	97.9	93.9	39.5
LYZ-21	3563517	1028976018	143;145	98.1	94.2	38.3
LYZ-22	3866470	994266621	129;127	98	94.5	39.9
LYZ-23	7797956	2264974432	143;146	97.9	93.6	38.4
LYZ-24	5257620	1518792122	141;147	98	93.9	39.2
LYZ-5	3571379	1034641050	142;146	98	94	38.7
LYZYZ-11	6119801	1774106543	142;147	98	93.6	38.9
LYZYZ-14	6013233	1742777317	142;147	98.1	93.9	39.2
LYZYZ-15	3381381	971919366	141;145	98	94.2	38.7
LYZYZ-16	3708128	1061944583	141;144	97.8	93.5	39.6
LYZYZ-18	3875259	956155926	123;122	97.6	93.6	40
LYZYZ-30	3426475	995189606	142;147	97.9	93.7	38.4
LYZYZ-4	4267025	1237916807	142;147	97.6	92.8	38.7
LYZYZ-41	4414154	1285899684	143;147	97.6	93	38.7
LYZYZ-44	4641630	1348294965	142;147	98	93.9	38.3
LYZYZ-5	3919493	1094736063	139;140	97.8	93.7	39.5
LQXW-1	4507502	1310468042	143;147	97.6	92.9	38.6
LQXW-10	10035588	2871975157	142;143	98.6	95.5	39.1
LQXW-2	3881542	1129484405	143;147	97.6	93	39.1
LQXW-3	3849155	1117803952	142;147	98.1	94.1	38.6
LQXW-4	8826285	2482539589	139;141	98.5	95.3	38.9
LQXW-5	7571089	2165662789	141;144	98.5	95.3	39
LQXW-6	4564156	1324589847	142;147	98	93.8	38.5
LQXW-7	10077783	2879293222	142;143	98.6	95.5	38.6
LQXW-8	3424970	1000689585	144;147	97.9	93.7	38.5
LQXW-9	6678633	1897875294	141;142	98.5	95.4	38.8
SV-IMAR-144	5240050	1502152547	142;144	97.3	91.9	38.8
SV-IMAR-146	4185724	1198545161	142;144	97.2	91.7	38.3
SV-IMAR-153	3815392	1095946797	142;144	96	90.1	45.8
SV-IMAR-156	5447019	1561189202	142;144	97.2	91.7	38.5
SV-IMAR-159	3571059	1022413517	142;144	97.2	91.6	38.6
SV-IMAR-168	4453980	1282588722	142;145	97.4	92.4	38.9
SV-IMAR-174	3392741	979899857	142;146	95.1	89.8	46.1
SV-IMAR-176	6354003	1833263745	141;146	97.7	93.1	39.8
SV-IMAR-188	3597020	1037036214	142;146	96.6	91.4	41.7
SV-IMAR-191	6156517	1773386762	142;145	97.4	92.2	38.8
SV-MMS-182	3778726	1093045766	142;146	96.1	90.3	48.8
SV-MMS-187	5506278	1587993561	142;146	97.3	91.9	38.9
SV-MMS-189	3412885	986266496	142;146	95.7	89.7	47.3
SV-MMS-191	4223354	1217062611	141;146	97.5	92.4	40.1
SV-MMS-194	4884032	1406827431	142;145	97.2	91.6	38.5
SV-MMS-195	6465649	1862985393	142;145	97.4	92.3	39
SV-MMS-197	3407355	985874796	142;146	96	90.2	50.3
SV-MMS-200	3707874	1071874973	142;146	96.2	90.5	48.1
SV-MMS-203	6285026	1810761417	142;145	97.4	92.1	39
SV-MMS-204	4977448	1433764296	142;145	97.3	92	38.8
SV-MOO-86	4369215	1267716568	142;147	94.3	88	63.8
LJZ-29	7344320	2127639438	141;148	98.6	95.4	43.2
LTH-10	4033776	1167743411	141;148	98.8	95.9	41.4
LTH-4	3544145	1026687751	141;148	98.4	95.3	43.3
LTH-6	4266392	1243202190	142;149	98.9	96.2	44.7
LTPH-25	3479014	1005925237	141;147	98	93.9	40.8
LTPH-30	3515658	1016958764	141;148	98.5	95.4	43.3
	834893237	240510329536		97.7669	93.4403	39.5757
