# Supplementary material for: Population Genomic Survey of Hypophthalmichthys molitrix in the Yangtze River Basin: A RAD Sequencing Perspective
Source: Animals (Basel). 2025 Oct 5;15(19):2906. doi: 10.3390/ani15192906 (PMC12524325; doi:10.3390/ani15192906)
Supplement: Supplementary file 1 [file animals-15-02906-s001.zip › Table S2 Mapped statistic.xlsx]

## Sheet: Sheet1
Sample	Mapped(%)	Properly mapped(%)	Singletons mapped(%)
LJJ-13	96.08	74.79	0.5
LJJ-15	99.7	80.48	0.22
LJJ-11	99.52	75.23	0.31
LJJ-20	97.79	72.86	0.34
LJJ-19	96.75	73.08	0.33
LJJ-23	92.66	71.48	0.57
LJJ-14	99.41	73.98	0.3
LJJ-16	99.39	79.68	0.35
LJJ-21	97.91	72.76	0.48
LJJ-12	97.6	70.86	0.63
LJZ-13	95.62	74.99	0.48
LJZ-15	73.43	56.24	0.55
LJZ-20	96.41	73.44	0.59
LJZ-28	89.22	69.71	0.42
LJZ-23	76.8	58.92	0.44
LJZ-1	99.16	76.7	0.6
LJZ-18	99.38	78.97	0.44
LJZ-16	98.52	77.95	0.47
LJZ-25	97.75	76.78	0.32
LJZ-29	51.04	38.39	0.44
LTH2-2	99.33	78.52	0.31
LTH-4	64.19	46.78	0.58
LTH-17	45.16	33.54	1.31
LTH2-4	99.49	78.7	0.32
LTH-6	31.53	24.88	0.68
LTH-11	85.89	66.59	1.18
LTH2-3	98.48	77.69	0.31
LTH-5	96.06	73.82	0.35
LTH-12	98.99	77.64	0.3
LTH2-1	99	75.94	0.63
LTPH-17	98.04	75.78	0.49
LTPH-26	99.62	78.01	0.27
LTPH-24	96.33	75.8	0.37
LTPH-28	99.63	77.86	0.27
LTPH-20	39.1	30.48	1.74
LTPH-9	92.41	71.15	0.43
LTPH-27	99.41	77.14	0.32
LTPH-25	80.15	51.3	0.63
LTPH-29	99.6	78.05	0.27
LTPH-30	78.42	55.08	0.93
LRCYZ-17	99.21	74	0.58
LRCYZ-22	99.62	78.17	0.26
LRCYZ-13	99.54	80.8	0.29
LRCYZ-20	99.37	78.57	0.29
LRCYZ-24	99.61	81.75	0.26
LRCYZ-15	99.27	76.07	0.57
LRCYZ-5	97.82	75.23	0.31
LRCYZ-12	98.08	75.18	0.59
LRCYZ-21	99	76.23	0.48
LRCYZ-25	99.57	81.59	0.28
LQXW-8	99.23	80.35	0.31
LQXW-4	95.75	76.8	0.55
LQXW-2	94.89	77.47	0.3
LQXW-6	98.6	80.6	0.28
LQXW-10	97.83	71.92	0.8
LQXW-1	98.83	80.44	0.35
LQXW-9	97.71	76.89	0.57
LQXW-5	96.64	75.62	0.63
LQXW-3	99.58	81.03	0.28
LQXW-7	96.92	77.69	0.44
LCS-11	99.34	78	0.35
LCS-6	96.2	75.6	0.58
LCS-15	98.59	75.74	0.64
LCS-13	98.45	76.02	0.52
LCS-12	98.82	76.71	0.56
LCS-7	99.39	77.81	0.36
LCS-14	97.61	74.04	0.59
LCS-1	99.25	78.68	0.43
LCS-10	98.96	75.92	0.55
LCS-9	98.72	76.22	0.46
LYZYZ-11	99.07	75.14	0.31
LYZYZ-15	99.41	78.19	0.37
LYZYZ-4	99.53	81.44	0.26
LYZYZ-44	99.62	76.29	0.29
LYZYZ-30	99.59	76.25	0.28
LYZYZ-16	96.79	77.57	0.44
LYZYZ-14	99.56	76.35	0.31
LYZYZ-41	99.58	81.28	0.24
LYZYZ-5	93.72	75.21	0.7
LYZYZ-18	71.63	53.08	0.94
LXZX-6	99.11	77.38	0.5
LXZX-15	99.42	78.73	0.31
LXZX-2	99.17	78.31	0.39
LXZX-13	99.42	78.71	0.32
LXZX-4	99.09	76.7	0.44
LXZX-12	99.18	77.76	0.43
LXZX-3	99.23	78.72	0.37
LXZX-10	99.36	79.16	0.32
LXZX-1	98.64	77.95	0.52
LXZX-14	99.18	75.03	0.51
SV-MMS-197	99.54	56.26	0.39
SV-IMAR-188	99.5	76.53	0.38
SV-MMS-203	99.49	79.97	0.42
SV-IMAR-144	99.28	79.23	0.64
SV-IMAR-153	99.21	62.85	0.67
SV-MMS-182	99.55	60.76	0.36
SV-IMAR-168	99.12	79.81	0.52
SV-IMAR-159	98.86	78.01	0.83
SV-MMS-191	99.38	80.06	0.43
SV-MMS-195	99.5	79.57	0.41
SV-IMAR-146	99.12	77.99	0.75
SV-IMAR-191	99.54	80.66	0.38
SV-IMAR-176	99.38	80.29	0.47
SV-MMS-200	99.53	60.88	0.36
SV-MMS-189	99.5	60.4	0.4
SV-MMS-194	99.48	77.92	0.44
SV-MMS-204	99.48	79.91	0.42
SV-MOO-86	99.36	30.55	0.55
SV-MMS-187	99.51	78.54	0.39
SV-IMAR-174	99.57	66.27	0.34
SV-IMAR-156	99.26	78.92	0.67
LJHK-12	99.04	75.78	0.34
LJHK-14	99.29	78.19	0.31
LJHK-9	98.95	76.02	0.32
LJHK-1	99.31	78.47	0.33
LJHK-10	98.77	75.25	0.46
LJHK-13	99.27	78.17	0.33
LJHK-4	99.23	78.33	0.32
LJHK-8	98.7	76.24	0.58
LJHK-15	98.28	75.46	0.43
LJHK-11	97.87	76.51	0.37
LSSYZ-3	99.03	70.99	0.75
LSSYZ-21	97.14	74.71	0.46
LSSYZ-12	99.6	76.83	0.28
LSSYZ-9	97.85	75.37	0.51
LSSYZ-10	99.01	76.51	0.33
LSSYZ-5	97.75	74.94	0.48
LSSYZ-13	99.58	76.41	0.29
LSSYZ-22	99.21	73.83	0.53
LSSYZ-19	98.1	76.63	0.32
LSSYZ-2	99.17	73.76	0.52
LWZ-25	99.59	79.08	0.25
LWZ-16	99.56	78.57	0.25
LWZ-12	98.94	72.73	0.71
LWZ-1	98.91	72.56	0.74
LWZ-14	99.63	78.63	0.24
LWZ-4	99.15	74.52	0.54
LWZ-13	99.39	79.04	0.27
LWZ-2	99.15	74.37	0.56
LWZ-15	99.6	78.9	0.26
LWZ-24	99.3	74.9	0.43
LWH-144	92.05	68.6	2.72
LWH-122	97.91	76.77	0.6
LWH-113	97.82	72.62	1.02
LWH-003	81.73	65.17	1.14
LWH-146	89.02	67.72	2.86
LWH-7	98.18	70.1	0.99
LWH-145	94.92	72.84	0.83
LWH-24	99.21	78.29	0.39
LWH-121	96.98	70.98	1.37
LWH-147	99.15	76.85	0.38
LJjin-18	96.76	67.83	0.6
LJjin-10	99.35	78.52	0.38
LJjin-16	99.36	76.97	0.44
LJjin-12	99.63	79.68	0.24
LJjin-6	96.66	75.72	0.54
LJjin-15	99.05	79.47	0.25
LJjin-19	99.47	77.54	0.3
LJjin-20	99.5	78.4	0.28
LJjin-17	99.6	77.95	0.28
LJjin-4	99.13	77.11	0.28
LCH-10	99.32	74.4	0.31
LCH-7	99.25	74.9	0.33
LCH-16	98.6	74.64	0.58
LCH-34	99.5	75.69	0.28
LCH-3	98.17	74.4	0.34
LCH-33	99.48	74.41	0.32
LCH-15	99.49	76.77	0.28
LCH-11	99.51	74.53	0.31
LCH-2	99.03	74.63	0.31
LCH-8	99.22	75.27	0.33
LYZ-5	99.42	78.07	0.38
LYZ-23	99.52	76.84	0.4
LYZ-10	98.9	76.49	0.51
LYZ-18	99.33	77.5	0.4
LYZ-16	99.19	78.68	0.37
LYZ-21	99.33	73.95	0.58
LYZ-24	99.53	78.01	0.35
LYZ-20	96.85	76.37	0.54
LYZ-13	98.82	74.34	0.59
LYZ-22	79.8	61.48	1.11
	96.193	73.8122	0.494033
