# Supplementary material for: Population Genomic Survey of Hypophthalmichthys molitrix in the Yangtze River Basin: A RAD Sequencing Perspective
Source: Animals (Basel). 2025 Oct 5;15(19):2906. doi: 10.3390/ani15192906 (PMC12524325; doi:10.3390/ani15192906)
Supplement: Supplementary file 1 [file animals-15-02906-s001.zip › Table S3 Sequencing depth statistic.xlsx]

## Sheet: Sheet1
Sample	Average_sequencing_depth(x)	Coverage(%)	Coverage_at_least_4X(%)	Coverage_at_least_10X(%)	Coverage_at_least_20X(%)
LJJ-16	11.75	14.22	7.68	2.97	0.57
LJJ-12	11.19	17.33	8.19	2.54	0.27
LJJ-21	14.48	17.45	9.51	3.81	0.67
LJJ-14	29.28	19.86	12.01	7.12	2.91
LJJ-23	11.83	17.14	8.37	3.15	0.58
LJJ-13	11.67	16.86	7.85	3	0.68
LJJ-19	14.44	16.12	8.79	3.22	0.48
LJJ-11	15.02	14.02	9.08	4.4	0.77
LJJ-20	18.3	17.71	10.08	4.54	1.13
LJJ-15	14.14	13.19	8.17	4.03	0.99
LJZ-25	11	13.04	7.65	2.66	0.27
LJZ-16	11.37	12.14	7.54	2.74	0.32
LJZ-29	6.94	11.59	5.6	0.83	0.08
LJZ-18	12.93	12.12	8.1	3.45	0.46
LJZ-1	12.31	14.64	8.06	2.98	0.49
LJZ-23	9.28	12.35	6.88	1.87	0.17
LJZ-13	10.97	12.98	7.46	2.5	0.29
LJZ-28	9.82	12.71	7.04	1.97	0.18
LJZ-20	11.65	16.03	7.96	2.69	0.4
LJZ-15	8.03	11.47	5.88	1.26	0.12
LTH2-1	19.23	16.94	10.7	5.57	1.56
LTH-12	15.94	12.61	8.75	4.46	0.7
LTH2-3	14.17	14	8.38	3.86	0.57
LTH-5	12.8	15.92	8.16	2.57	0.35
LTH-17	4.12	13.12	2.45	0.19	0.04
LTH2-2	13.86	14.2	8.44	3.83	0.52
LTH-4	6.72	14.99	4.37	0.69	0.08
LTH-10	12.81	16.59	7.6	2.93	0.64
LTH2-4	15.37	14.42	8.64	4.36	0.83
LTH-6	3.37	11	1.64	0.12	0.04
LTPH-25	10.34	19.61	6.72	2.17	0.37
LTPH-30	8.68	14.06	5.34	0.99	0.11
LTPH-29	11.49	12.36	7.52	2.67	0.28
LTPH-9	10.38	14.15	6.07	2.09	0.35
LTPH-27	10.74	13.88	6.35	1.65	0.15
LTPH-26	37.22	15.28	10.67	8.46	5.18
LTPH-17	11.57	14.56	8.06	2.55	0.27
LTPH-20	3.41	9.8	2.53	0.47	0.05
LTPH-28	21.08	14.56	9.2	5.83	2.02
LTPH-24	12	15.27	7.84	2.59	0.39
LRCYZ-21	15.08	16.94	9.78	3.89	0.72
LRCYZ-12	14.26	16.05	9.28	3.8	0.6
LRCYZ-25	15.38	11.11	7.31	3.95	1.02
LRCYZ-5	16.54	16.65	9.53	3.92	0.8
LRCYZ-22	11.41	12.54	7.77	2.61	0.24
LRCYZ-13	11.8	11.91	6.16	2.53	0.54
LRCYZ-17	14.81	18.41	9.45	3.66	0.77
LRCYZ-24	37.03	12.87	9.19	7.4	4.82
LRCYZ-15	22.05	17.01	10.73	5.36	2.04
LRCYZ-20	11.73	12.75	7.9	2.73	0.26
LQXW-3	12.42	12.3	7.61	3.53	0.72
LQXW-7	30	19.71	12.61	7.6	3.47
LQXW-5	23.13	18.65	11.03	6.22	2.5
LQXW-10	31.74	19.46	12.05	7.35	3.4
LQXW-1	14.13	12.63	7.92	3.74	0.77
LQXW-9	20.71	17.72	10.59	5.55	2.23
LQXW-4	25.9	18.99	11.62	6.55	2.97
LQXW-8	11.01	12.17	7.21	2.99	0.5
LQXW-6	14.55	12.74	8.27	4.28	1
LQXW-2	11.79	11.8	7.3	2.81	0.39
LCS-14	11.31	15.87	7.62	2.26	0.25
LCS-9	13.77	15.55	9.29	3.83	0.66
LCS-1	11.13	13.05	7.8	2.88	0.32
LCS-10	14.02	16.26	9.55	3.91	0.69
LCS-7	13.3	14.17	8.97	3.82	0.56
LCS-12	10.92	14.24	8.17	2.76	0.27
LCS-15	12.7	16.09	8.76	3.36	0.57
LCS-6	10.37	15.25	7.48	2.55	0.33
LCS-11	11.72	13.94	8.62	3.13	0.31
LCS-13	12	15.73	8.74	3.08	0.38
LYZYZ-5	10.95	18.11	6.76	2.46	0.56
LYZYZ-41	14.34	10.67	7.06	3.61	0.86
LYZYZ-14	19.57	17.3	9.78	4.34	1.44
LYZYZ-18	7.73	17.56	5.74	1.34	0.13
LYZYZ-16	11.52	14.99	6.97	2.44	0.34
LYZYZ-30	11.15	13.27	7.42	2.83	0.39
LYZYZ-15	11.31	14.37	6.37	1.94	0.29
LYZYZ-11	18.93	18.91	10.38	4.4	1.15
LYZYZ-44	14.99	14.24	8.55	4.35	1
LYZYZ-4	13.86	10.71	6.91	3.43	0.79
LXZX-1	11.04	12.86	7.61	2.56	0.24
LXZX-10	12.35	12.53	8.06	2.96	0.27
LXZX-14	11.12	15.54	7.67	2.44	0.27
LXZX-3	11.41	12.15	7.65	2.56	0.23
LXZX-12	12.35	14.02	8.15	2.99	0.34
LXZX-2	12.52	12.91	7.99	3.21	0.37
LXZX-6	12.4	14.24	8.2	2.96	0.36
LXZX-15	11.13	12.25	7.62	2.56	0.23
LXZX-4	11.06	13.71	6.98	1.91	0.17
LXZX-13	11.03	12.18	7.56	2.52	0.23
SV-MOO-86	4.85	12.22	2.67	0.38	0.05
SV-IMAR-174	8.42	16.41	5.26	1.71	0.2
SV-IMAR-156	16.87	21.89	9.64	3.69	1.57
SV-MMS-187	16.77	23.19	9.74	3.69	1.47
SV-MMS-204	15.49	20.77	8.88	3.3	1.15
SV-MMS-194	15.11	23.03	8.98	3.18	1.16
SV-IMAR-176	19.14	20.38	9.32	4.26	1.93
SV-MMS-200	8.66	17.17	5.27	1.6	0.23
SV-MMS-189	8.21	18.3	4.91	1.42	0.18
SV-MMS-203	19.25	21.75	10.49	4.1	1.9
SV-IMAR-153	9.58	18.98	5.75	1.89	0.31
SV-IMAR-144	16.23	21.97	9.38	3.62	1.42
SV-IMAR-188	10.13	17.03	6.18	2.36	0.41
SV-MMS-197	7.48	16.04	4.23	0.97	0.09
SV-IMAR-191	18.66	21.08	9.97	4.15	2.03
SV-IMAR-146	12.98	20.96	7.65	2.74	0.88
SV-MMS-195	19.81	22.24	10.7	4.19	1.95
SV-MMS-182	8.8	18.29	5.32	1.74	0.23
SV-IMAR-159	10.79	19.96	6.58	2.32	0.5
SV-MMS-191	12.55	19.32	6.86	2.76	0.8
SV-IMAR-168	12.92	20.03	7.71	3	0.98
LJHK-15	12.68	14.42	8.01	3.04	0.45
LJHK-11	12.18	13.01	8.18	3.13	0.34
LJHK-8	13.7	15.4	8.81	3.48	0.59
LJHK-13	11.32	12.83	7.81	2.62	0.25
LJHK-4	11.92	12.9	7.96	2.97	0.32
LJHK-12	12.23	16.24	8.15	2.47	0.28
LJHK-10	11.51	15.24	7.68	2.63	0.31
LJHK-1	12.58	12.95	8.2	3.26	0.37
LJHK-9	10.82	14.99	6.96	1.71	0.16
LJHK-14	11.01	12.63	7.6	2.43	0.23
LSSYZ-2	11.55	11.8	6.5	2.15	0.22
LSSYZ-19	12.25	13.9	8.79	3.41	0.35
LSSYZ-13	21.57	14.39	9.94	6.14	2.01
LSSYZ-22	13.52	12.42	7.46	3.25	0.48
LSSYZ-12	14.95	13.32	8.63	4.04	0.68
LSSYZ-21	13.25	15.61	9.15	3.54	0.48
LSSYZ-3	15.21	19.57	9.93	3.98	0.96
LSSYZ-5	14.71	16.41	9.3	3.68	0.71
LSSYZ-9	10.92	14.35	7.86	2.52	0.25
LSSYZ-10	17.11	14.65	9.75	5.35	1.24
LWZ-2	14.31	12.14	7.66	3.58	0.61
LWZ-24	12.13	16.07	8.13	2.72	0.45
LWZ-15	17.15	12.73	8.92	4.97	1.09
LWZ-4	16.33	12.47	8.23	4.28	0.88
LWZ-13	13.77	13.06	8.28	3.73	0.51
LWZ-12	14.27	14.26	8.09	3.43	0.68
LWZ-25	12.52	12.34	7.96	3.25	0.4
LWZ-16	27.58	13.44	9.92	6.79	3.03
LWZ-14	15.67	12.52	8.52	4.36	0.92
LWZ-1	15.17	14.72	8.37	3.7	0.84
LWH-147	15.01	14.24	8.17	4.07	0.81
LWH-121	10.59	17.12	6.88	2.22	0.28
LWH-24	28.05	16.25	10.04	7.32	3.47
LWH-145	9.92	16.6	6.98	2.37	0.44
LWH-113	10.3	16.35	6.71	1.98	0.21
LWH-122	15.62	14.06	8.34	4.27	0.95
LWH-144	8.88	15.34	6.5	1.65	0.17
LWH-7	12.15	18.35	7.45	2.73	0.47
LWH-003	7.03	16.54	5.25	1.63	0.15
LWH-146	7.82	15.8	5.78	1.44	0.16
LJjin-17	15.56	12.73	8.64	4.36	0.81
LJjin-4	11.05	15.06	7.15	1.95	0.2
LJjin-20	18.72	13.33	9.2	5.48	1.29
LJjin-19	13.09	13.28	7.93	3.26	0.39
LJjin-6	10.7	16.2	7.31	2.52	0.37
LJjin-15	11	12.46	7.4	2.26	0.2
LJjin-10	10.97	14.75	7.16	2.07	0.23
LJjin-18	32.26	20.67	12.22	7.81	3.7
LJjin-12	12.54	12.23	7.58	3.2	0.51
LJjin-16	14.87	15.56	9.26	3.83	0.79
LCH-8	19.15	19.8	10.17	4.61	1.43
LCH-2	11.99	16.83	7.79	2.33	0.29
LCH-11	20.13	18.26	10.49	4.84	1.48
LCH-33	30.06	19.19	10.6	7.87	4.15
LCH-15	19.36	15.42	9.36	5.67	1.86
LCH-10	17.81	18.4	9.93	4.18	1.04
LCH-3	14.61	17.54	8.95	3.24	0.62
LCH-7	17.53	18.27	9.73	4.12	1.12
LCH-34	11.88	13.94	7.88	3.13	0.41
LCH-16	10.91	15.76	7.94	2.5	0.3
LYZ-22	8.64	18.89	5.84	1.84	0.19
LYZ-13	10.75	15.76	7.44	2.23	0.26
LYZ-20	11.22	15.38	7.82	2.79	0.41
LYZ-24	17.06	14.1	9.07	5.21	1.21
LYZ-18	13.03	14.78	8.67	3.52	0.53
LYZ-10	11.55	15.04	8.14	2.78	0.39
LYZ-5	11.65	12.89	7.77	3.03	0.41
LYZ-23	24.97	15.15	10.19	6.99	3.13
LYZ-21	11.55	16.16	7.79	2.73	0.49
LYZ-16	11.01	13	7.72	2.79	0.3
	13.9599	15.3516	8.05829	3.34884	0.802431
