# Supplementary material for: Population Genomic Survey of Hypophthalmichthys molitrix in the Yangtze River Basin: A RAD Sequencing Perspective
Source: Animals (Basel). 2025 Oct 5;15(19):2906. doi: 10.3390/ani15192906 (PMC12524325; doi:10.3390/ani15192906)
Supplement: Supplementary file 1 [file animals-15-02906-s001.zip › Table S4 SNP statistic.xlsx]

## Sheet: Sheet1
Sample ID	SNP num	Transition	Transversion	Ti/Tv	Heter num	Heter ratio	Hom num	Hom ratio
LCH-10	258463	143934	114529	1.26	201742	0.78	56721	0.22
LCH-11	255165	143595	111570	1.29	199599	0.78	55566	0.22
LCH-15	221535	125150	96385	1.3	177859	0.8	43676	0.2
LCH-16	213754	120805	92949	1.3	176821	0.83	36933	0.17
LCH-2	218324	121186	97138	1.25	172406	0.79	45918	0.21
LCH-3	234245	131190	103055	1.27	184417	0.79	49828	0.21
LCH-33	255244	143658	111586	1.29	199141	0.78	56103	0.22
LCH-34	208008	118516	89492	1.32	171058	0.82	36950	0.18
LCH-7	257001	142859	114142	1.25	199288	0.78	57713	0.22
LCH-8	263023	146255	116768	1.25	198320	0.75	64703	0.25
LCS-1	205102	115222	89880	1.28	168808	0.82	36294	0.18
LCS-10	327242	189651	137591	1.38	253134	0.77	74108	0.23
LCS-11	282843	164096	118747	1.38	227037	0.8	55806	0.2
LCS-12	285462	165181	120281	1.37	220545	0.77	64917	0.23
LCS-13	223951	126131	97820	1.29	181080	0.81	42871	0.19
LCS-14	231702	124825	106877	1.17	188920	0.82	42782	0.18
LCS-15	224056	125001	99055	1.26	179327	0.8	44729	0.2
LCS-6	243299	137904	105395	1.31	211979	0.87	31320	0.13
LCS-7	220979	123900	97079	1.28	180406	0.82	40573	0.18
LCS-9	230843	129378	101465	1.28	185881	0.81	44962	0.19
LJHK-1	233546	132165	101381	1.3	201189	0.86	32357	0.14
LJHK-10	216774	122529	94245	1.3	180031	0.83	36743	0.17
LJHK-11	229293	128436	100857	1.27	194487	0.85	34806	0.15
LJHK-12	245584	137361	108223	1.27	195455	0.8	50129	0.2
LJHK-13	211625	119607	92018	1.3	192827	0.91	18798	0.09
LJHK-14	212859	120887	91972	1.31	193998	0.91	18861	0.09
LJHK-15	235463	134219	101244	1.33	196934	0.84	38529	0.16
LJHK-4	199694	111906	87788	1.27	185235	0.93	14459	0.07
LJHK-8	260919	148581	112338	1.32	210093	0.81	50826	0.19
LJHK-9	238978	130165	108813	1.2	191679	0.8	47299	0.2
LJJ-11	224692	128830	95862	1.34	183374	0.82	41318	0.18
LJJ-12	219678	125135	94543	1.32	193492	0.88	26186	0.12
LJJ-13	306707	179804	126903	1.42	252628	0.82	54079	0.18
LJJ-14	281822	155849	125973	1.24	214827	0.76	66995	0.24
LJJ-15	202887	114820	88067	1.3	165157	0.81	37730	0.19
LJJ-16	203459	115887	87572	1.32	167060	0.82	36399	0.18
LJJ-19	226002	127374	98628	1.29	180101	0.8	45901	0.2
LJJ-20	292107	165986	126121	1.32	230321	0.79	61786	0.21
LJJ-21	240865	137433	103432	1.33	193895	0.8	46970	0.2
LJJ-23	289506	167715	121791	1.38	252162	0.87	37344	0.13
LJZ-1	278519	160155	118364	1.35	222102	0.8	56417	0.2
LJZ-13	202721	114280	88441	1.29	175453	0.87	27268	0.13
LJZ-15	197827	112762	85065	1.33	183703	0.93	14124	0.07
LJZ-16	273030	158497	114533	1.38	217298	0.8	55732	0.2
LJZ-18	205134	115888	89246	1.3	168916	0.82	36218	0.18
LJZ-20	308665	177881	130784	1.36	263278	0.85	45387	0.15
LJZ-23	212919	121570	91349	1.33	198820	0.93	14099	0.07
LJZ-25	213810	121550	92260	1.32	178884	0.84	34926	0.16
LJZ-28	230575	131261	99314	1.32	191301	0.83	39274	0.17
LJZ-29	218178	125761	92417	1.36	199582	0.91	18596	0.09
LJjin-10	223564	123828	99736	1.24	194776	0.87	28788	0.13
LJjin-12	201470	114626	86844	1.32	166421	0.83	35049	0.17
LJjin-15	222826	126209	96617	1.31	186239	0.84	36587	0.16
LJjin-16	234953	132881	102072	1.3	205932	0.88	29021	0.12
LJjin-17	213631	120266	93365	1.29	173063	0.81	40568	0.19
LJjin-18	1195613	727481	468132	1.55	234219	0.2	961394	0.8
LJjin-19	205551	117161	88390	1.33	167236	0.81	38315	0.19
LJjin-20	218034	122724	95310	1.29	177834	0.82	40200	0.18
LJjin-4	209517	117804	91713	1.28	181442	0.87	28075	0.13
LJjin-6	269076	155632	113444	1.37	235986	0.88	33090	0.12
LQXW-1	259739	140773	118966	1.18	216769	0.83	42970	0.17
LQXW-10	1248572	761963	486609	1.57	137320	0.11	1111252	0.89
LQXW-2	206688	109042	97646	1.12	171631	0.83	35057	0.17
LQXW-3	200230	114609	85621	1.34	166316	0.83	33914	0.17
LQXW-4	280587	156715	123872	1.27	215170	0.77	65417	0.23
LQXW-5	313587	178271	135316	1.32	242647	0.77	70940	0.23
LQXW-6	195637	110165	85472	1.29	150337	0.77	45300	0.23
LQXW-7	291860	162863	128997	1.26	219603	0.75	72257	0.25
LQXW-8	215982	123936	92046	1.35	179602	0.83	36380	0.17
LQXW-9	262307	146045	116262	1.26	204609	0.78	57698	0.22
LRCYZ-12	242798	138121	104677	1.32	212646	0.88	30152	0.12
LRCYZ-13	183719	105026	78693	1.33	150312	0.82	33407	0.18
LRCYZ-15	297368	168801	128567	1.31	233537	0.79	63831	0.21
LRCYZ-17	249701	141232	108469	1.3	217527	0.87	32174	0.13
LRCYZ-20	245058	141240	103818	1.36	202591	0.83	42467	0.17
LRCYZ-21	241097	136043	105054	1.29	208782	0.87	32315	0.13
LRCYZ-22	202657	115201	87456	1.32	167795	0.83	34862	0.17
LRCYZ-24	224691	128423	96268	1.33	175667	0.78	49024	0.22
LRCYZ-25	210506	121704	88802	1.37	171235	0.81	39271	0.19
LRCYZ-5	231210	130089	101121	1.29	198736	0.86	32474	0.14
LSSYZ-10	228733	129780	98953	1.31	184641	0.81	44092	0.19
LSSYZ-12	254615	145119	109496	1.33	206827	0.81	47788	0.19
LSSYZ-13	355832	206830	149002	1.39	275429	0.77	80403	0.23
LSSYZ-19	212885	120955	91930	1.32	174239	0.82	38646	0.18
LSSYZ-2	774749	472041	302708	1.56	108632	0.14	666117	0.86
LSSYZ-21	224585	126561	98024	1.29	182554	0.81	42031	0.19
LSSYZ-22	823147	505137	318010	1.59	100397	0.12	722750	0.88
LSSYZ-3	600914	359767	241147	1.49	458382	0.76	142532	0.24
LSSYZ-5	253095	143392	109703	1.31	215076	0.85	38019	0.15
LSSYZ-9	201962	115336	86626	1.33	166188	0.82	35774	0.18
LTH-10	209884	121428	88456	1.37	169137	0.81	40747	0.19
LTH-12	213342	121542	91800	1.32	175225	0.82	38117	0.18
LTH-17	150373	86731	63642	1.36	122249	0.81	28124	0.19
LTH-4	556300	337426	218874	1.54	352958	0.63	203342	0.37
LTH-5	230271	129885	100386	1.29	186431	0.81	43840	0.19
LTH-6	162275	94868	67407	1.41	134891	0.83	27384	0.17
LTH2-1	265790	149575	116215	1.29	213223	0.8	52567	0.2
LTH2-2	218775	123747	95028	1.3	176124	0.81	42651	0.19
LTH2-3	223623	127475	96148	1.33	180753	0.81	42870	0.19
LTH2-4	293194	169454	123740	1.37	227347	0.78	65847	0.22
LTPH-17	210610	118819	91791	1.29	173834	0.83	36776	0.17
LTPH-20	85380	50517	34863	1.45	76292	0.89	9088	0.11
LTPH-24	215243	121285	93958	1.29	175689	0.82	39554	0.18
LTPH-25	231001	128798	102203	1.26	176962	0.77	54039	0.23
LTPH-26	242259	137036	105223	1.3	189517	0.78	52742	0.22
LTPH-27	202204	109458	92746	1.18	164047	0.81	38157	0.19
LTPH-28	275258	158205	117053	1.35	217095	0.79	58163	0.21
LTPH-29	195446	110459	84987	1.3	160871	0.82	34575	0.18
LTPH-30	771933	478541	293392	1.63	97351	0.13	674582	0.87
LTPH-9	179718	102693	77025	1.33	147000	0.82	32718	0.18
LWH-003	173046	98243	74803	1.31	137935	0.8	35111	0.2
LWH-113	220163	124180	95983	1.29	180927	0.82	39236	0.18
LWH-121	225035	129702	95333	1.36	185248	0.82	39787	0.18
LWH-122	223973	126648	97325	1.3	179658	0.8	44315	0.2
LWH-144	286009	168340	117669	1.43	239057	0.84	46952	0.16
LWH-145	608025	370394	237631	1.56	447568	0.74	160457	0.26
LWH-146	292182	173429	118753	1.46	250533	0.86	41649	0.14
LWH-147	217984	124075	93909	1.32	176624	0.81	41360	0.19
LWH-24	252978	142723	110255	1.29	197509	0.78	55469	0.22
LWH-7	216100	123733	92367	1.34	176374	0.82	39726	0.18
LWZ-1	931929	571258	360671	1.58	120302	0.13	811627	0.87
LWZ-12	906054	556128	349926	1.59	116026	0.13	790028	0.87
LWZ-13	280994	162342	118652	1.37	241131	0.86	39863	0.14
LWZ-14	211477	120384	91093	1.32	172931	0.82	38546	0.18
LWZ-15	214035	121260	92775	1.31	171387	0.8	42648	0.2
LWZ-16	249206	142238	106968	1.33	198589	0.8	50617	0.2
LWZ-2	822744	503564	319180	1.58	112168	0.14	710576	0.86
LWZ-24	232613	133243	99370	1.34	204225	0.88	28388	0.12
LWZ-25	245325	141572	103753	1.36	202129	0.82	43196	0.18
LWZ-4	861235	526343	334892	1.57	113999	0.13	747236	0.87
LXZX-1	212891	119400	93491	1.28	179940	0.85	32951	0.15
LXZX-10	215652	121756	93896	1.3	180562	0.84	35090	0.16
LXZX-12	217662	121740	95922	1.27	180117	0.83	37545	0.17
LXZX-13	204354	114359	89995	1.27	170557	0.83	33797	0.17
LXZX-14	211985	118144	93841	1.26	174209	0.82	37776	0.18
LXZX-15	203568	114277	89291	1.28	169577	0.83	33991	0.17
LXZX-2	212557	119889	92668	1.29	176111	0.83	36446	0.17
LXZX-3	203963	115241	88722	1.3	170943	0.84	33020	0.16
LXZX-4	209295	113698	95597	1.19	174968	0.84	34327	0.16
LXZX-6	214389	120090	94299	1.27	177804	0.83	36585	0.17
LYZ-10	222192	125070	97122	1.29	199963	0.9	22229	0.1
LYZ-13	209445	114963	94482	1.22	174464	0.83	34981	0.17
LYZ-16	289872	168958	120914	1.4	232652	0.8	57220	0.2
LYZ-18	216646	121308	95338	1.27	176238	0.81	40408	0.19
LYZ-20	208016	116592	91424	1.28	174768	0.84	33248	0.16
LYZ-21	202527	113325	89202	1.27	166495	0.82	36032	0.18
LYZ-22	206474	114827	91647	1.25	166468	0.81	40006	0.19
LYZ-23	237525	132705	104820	1.27	188019	0.79	49506	0.21
LYZ-24	217160	122901	94259	1.3	175573	0.81	41587	0.19
LYZ-5	196500	110869	85631	1.29	162388	0.83	34112	0.17
LYZYZ-11	252883	140258	112625	1.25	203613	0.81	49270	0.19
LYZYZ-14	279491	156913	122578	1.28	217304	0.78	62187	0.22
LYZYZ-15	193626	107405	86221	1.25	158124	0.82	35502	0.18
LYZYZ-16	202885	114475	88410	1.29	165510	0.82	37375	0.18
LYZYZ-18	251711	143220	108491	1.32	186539	0.74	65172	0.26
LYZYZ-30	186694	105562	81132	1.3	154125	0.83	32569	0.17
LYZYZ-4	191403	110495	80908	1.37	157059	0.82	34344	0.18
LYZYZ-41	183005	105375	77630	1.36	149730	0.82	33275	0.18
LYZYZ-44	206995	117140	89855	1.3	167597	0.81	39398	0.19
LYZYZ-5	225817	127489	98328	1.3	170359	0.75	55458	0.25
SV-IMAR-144	326861	152973	173888	0.88	235474	0.72	91387	0.28
SV-IMAR-146	292176	134475	157701	0.85	209497	0.72	82679	0.28
SV-IMAR-153	243268	111665	131603	0.85	174973	0.72	68295	0.28
SV-IMAR-156	313028	142572	170456	0.84	225052	0.72	87976	0.28
SV-IMAR-159	330141	164759	165382	1	254991	0.77	75150	0.23
SV-IMAR-168	369020	198305	170715	1.16	296059	0.8	72961	0.2
SV-IMAR-174	199004	100193	98811	1.01	152987	0.77	46017	0.23
SV-IMAR-176	295531	156099	139432	1.12	220212	0.75	75319	0.25
SV-IMAR-188	245522	127311	118211	1.08	188277	0.77	57245	0.23
SV-IMAR-191	324456	164153	160303	1.02	215999	0.67	108457	0.33
SV-MMS-182	218542	111259	107283	1.04	163229	0.75	55313	0.25
SV-MMS-187	318188	161590	156598	1.03	237989	0.75	80199	0.25
SV-MMS-189	221269	111816	109453	1.02	163975	0.74	57294	0.26
SV-MMS-191	250465	128509	121956	1.05	185745	0.74	64720	0.26
SV-MMS-194	311522	156375	155147	1.01	226493	0.73	85029	0.27
SV-MMS-195	327425	160815	166610	0.97	238603	0.73	88822	0.27
SV-MMS-197	213640	90698	122942	0.74	151266	0.71	62374	0.29
SV-MMS-200	201528	100091	101437	0.99	152434	0.76	49094	0.24
SV-MMS-203	359419	182656	176763	1.03	269772	0.75	89647	0.25
SV-MMS-204	288323	140494	147829	0.95	208288	0.72	80035	0.28
SV-MOO-86	350180	209657	140523	1.49	259198	0.74	90982	0.26
	50193502	28489173	21704329	1.28895	34764000	0.776188	15429502	0.223812
