# Supplementary material for: Population Genomic Survey of Hypophthalmichthys molitrix in the Yangtze River Basin: A RAD Sequencing Perspective
Source: Animals (Basel). 2025 Oct 5;15(19):2906. doi: 10.3390/ani15192906 (PMC12524325; doi:10.3390/ani15192906)
Supplement: Supplementary file 1 [file animals-15-02906-s001.zip › Table S5 Genetic diversity statistic.xlsx]

## Sheet: Sheet1
group	p	mean_PI	HWE	Expect_Het	Observed_Het	Fis	Expect_Hom	Observed_Hom
LCH	0.821894	0.000321455	5081	0.266305	0.258459	-0.0301856	0.733695	0.741541
LCS	0.835479	0.000348301	7192	0.24583	0.24315	-0.015175	0.75417	0.75685
LJHK	0.829903	0.00030432	3607	0.278792	0.24879	-0.124216	0.721208	0.75121
LJJ	0.846717	0.000333884	4947	0.244817	0.227833	-0.102406	0.755183	0.772167
LJjin	0.860641	0.000558032	5547	0.131172	0.221208	0.417103	0.868828	0.778792
LJZ	0.84652	0.000335452	3971	0.25133	0.229314	-0.106376	0.74867	0.770686
LQXW	0.860579	0.000654532	10425	0.102256	0.223317	0.54944	0.897744	0.776683
LRCYZ	0.818744	0.00030259	4459	0.291906	0.262655	-0.12089	0.708094	0.737345
LSSYZ	0.787332	0.000869353	448957	0.130827	0.315888	0.57055	0.869173	0.684112
LTH	0.856017	0.000378165	5999	0.203816	0.222426	0.0516667	0.796184	0.777574
LTPH	0.854788	0.000481547	6962	0.123304	0.22932	0.49628	0.876696	0.77068
LWH	0.871884	0.000364293	4356	0.192297	0.197553	-0.00407	0.807703	0.802447
LWZ	0.683808	0.00108666	619246	0.0985827	0.396456	0.76908	0.901417	0.603544
LXZX	0.754057	0.000298605	43961	0.417322	0.331652	-0.2601	0.582678	0.668348
LYZ	0.825005	0.000310958	3668	0.271511	0.254578	-0.0719434	0.728489	0.745422
LYZYZ	0.82505	0.000292677	4638	0.263806	0.254831	-0.037572	0.736194	0.745169
SV	0.834189	0.000292964	51569	0.239043	0.245395	0.0483918	0.760957	0.754605
