# Supplementary material for: Population Genomic Survey of Hypophthalmichthys molitrix in the Yangtze River Basin: A RAD Sequencing Perspective
Source: Animals (Basel). 2025 Oct 5;15(19):2906. doi: 10.3390/ani15192906 (PMC12524325; doi:10.3390/ani15192906)
Supplement: Supplementary file 1 [file animals-15-02906-s001.zip › Table S6 F-statistics (FST).xlsx]

## Sheet: Sheet1
group1	LCH	LCS	LJHK	LJJ	LJjin	LJZ	LQXW	LRCYZ	LSSYZ	LTH	LTPH	LWH	LWZ	LXZX	LYZ	LYZYZ	SV
LCH	0	0.00418839	0.00577828	0.00652194	0.00622298	0.00957394	0.0013356	0.00840845	0.0819453	0.0102437	0.00946617	0.00490023	0.181449	0.0663536	0.000212225	0.000761067	0.025342
LCS	0.00418839	0	0.00325452	0.00615118	0.000719931	0.00199147	0	0.00597466	0.0685371	0.0018639	0.0028025	0.00328618	0.162979	0.0598702	0.000972358	0.00113851	0.0238149
LJHK	0.00577828	0.00325452	0	0.00803631	0.00300319	0.00760624	0	0.00990357	0.0740133	0.00730549	0.0062496	0.00587877	0.171208	0.0664666	0.00396849	0.00547191	0.0261002
LJJ	0.00652194	0.00615118	0.00803631	0	0	0.00588384	0	0.0063663	0.0621115	0.00146782	0	0	0.159173	0.0585474	0.0052783	0.00647518	0.0254342
LJjin	0.00622298	0.000719931	0.00300319	0	0	0	0	0.000590457	0	0	0	0	0.0745646	0.0391948	0.00331725	0.00232157	0.0277478
LJZ	0.00957394	0.00199147	0.00760624	0.00588384	0	0	0	0.0101181	0.0533749	0	0	0.000230616	0.146136	0.0594963	0.00608672	0.00673491	0.0248575
LQXW	0.0013356	0	0	0	0	0	0	0.00307027	0	0	0	0	0.0642994	0.0318571	0	0	0.0247192
LRCYZ	0.00840845	0.00597466	0.00990357	0.0063663	0.000590457	0.0101181	0.00307027	0	0.0796157	0.0108606	0.0109572	0.00972911	0.176331	0.0723925	0.00593034	0.00775557	0.0287449
LSSYZ	0.0819453	0.0685371	0.0740133	0.0621115	0	0.0533749	0	0.0796157	0	0.02175	0	0.037836	0	0.114065	0.0763513	0.074863	0.102813
LTH	0.0102437	0.0018639	0.00730549	0.00146782	0	0	0	0.0108606	0.02175	0	0	0	0.11124	0.0531871	0.0058493	0.00591008	0.0249238
LTPH	0.00946617	0.0028025	0.0062496	0	0	0	0	0.0109572	0	0	0	0	0.0779881	0.0460314	0.0060958	0.00518041	0.0315599
LWH	0.00490023	0.00328618	0.00587877	0	0	0.000230616	0	0.00972911	0.037836	0	0	0	0.13234	0.0462156	0.00382424	0.00361081	0.0233761
LWZ	0.181449	0.162979	0.171208	0.159173	0.0745646	0.146136	0.0642994	0.176331	0	0.11124	0.0779881	0.13234	0	0.217778	0.173775	0.172016	0.20594
LXZX	0.0663536	0.0598702	0.0664666	0.0585474	0.0391948	0.0594963	0.0318571	0.0723925	0.114065	0.0531871	0.0460314	0.0462156	0.217778	0	0.0638674	0.0661073	0.0568061
LYZ	0.000212225	0.000972358	0.00396849	0.0052783	0.00331725	0.00608672	0	0.00593034	0.0763513	0.0058493	0.0060958	0.00382424	0.173775	0.0638674	0	0	0.024197
LYZYZ	0.000761067	0.00113851	0.00547191	0.00647518	0.00232157	0.00673491	0	0.00775557	0.074863	0.00591008	0.00518041	0.00361081	0.172016	0.0661073	0	0	0.024003
SV	0.025342	0.0238149	0.0261002	0.0254342	0.0277478	0.0248575	0.0247192	0.0287449	0.102813	0.0249238	0.0315599	0.0233761	0.20594	0.0568061	0.024197	0.024003	0
